# Supplementary material for: NSABP FB-10: a phase Ib/II trial evaluating ado-trastuzumab emtansine (T-DM1) with neratinib in women with metastatic HER2-positive breast cancer
Source: Breast Cancer Res. 2024 Apr 22;26:69. doi: 10.1186/s13058-024-01823-8 (PMC11036567; doi:10.1186/s13058-024-01823-8)
Supplement: Supplementary file 2 — Additional file 2. All Molecular and Response Data Information for NSABP FB-10 Patients. [file 13058_2024_1823_MOESM2_ESM.xlsx]

## Sheet: CombinedTable
Patient ID	Phase	Response per IDDI data base	Duration of days on Study	First Scan	ctDNA Baseline C1D1 ERBB2 Copy #	ctDNA D1C2 ERBB2 Copy #	ctDNA (C1D1) Baseline mutation	ctDNA C2D1 mutation	TP0 Archived Tissue ERBB2 Copy #	TP1 Baseline tisssue ERBB2 Copy #	HER2 IHC TP0	HER2 FISH TP0	HER2 IHC/FISH TP0	HER2 IHC TP1	HER2 FISH TP1	HER2 IHC/FISH TP1	MR score	off Study	Subtype TP0	Subtype TP1	8-gene benefit TP0	8-gene benefit TP1
FB10-033	II	PD	52	Increase 2.5% and new lesion	3.4	2.45	PIK3CA.H1047R,ESR1.Y537N,ESR1.L536L,ESR1.Y537S,ESR1.D538G,ESR1.Y537C,PIK3CA.E365K,CDK12.L1197V,HNF1A.G288G,HNF1A.G288G	PIK3CA.H1047R,ESR1.D538G,ESR1.Y537C,ESR1.L536L,ESR1.Y537N,ESR1.Y537S,CDK12.L1197V,MAP2K1.R47Q,HNF1A.G288G,HNF1A.G288G	2		2+	Amplified	Amplified				0.44	PD	Her2		moderate
FB10-042	Ib	PD	42	Progressive disease, new lesion	2.75	NA	TP53.S127T	NA	10		0	failed					NA	PD	Her2		moderate
FB10-059	II	PD	108		No amp	No amp	ALK.T1012M,APC.V1125A,EGFR.A647T,BRCA2.N255K,MAPK1.Y36Y	ALK.T1012M,APC.V1125A,EGFR.A647T,BRCA2.N255K,MAPK1.Y36Y	6		2+	Amplified	Amplified				NA	PD	LumB		no
FB10-060	Ib	PR	147	Decrease 44%	3.03	No amp	PIK3CA.H1047R,TP53.H179R	NA		10				3+	Not required	Amplified	0	PD		Her2		large
FB10-071	II	SD	260	Stable disease increase 5.5%	2.45		ALK.Y1604Y,TP53.V173L,CDK12.N600T,TP53.R273H	NA	10	9	1+	Not required	not amp	3+	Not required	Amplified	NA	PD		Her2		large
FB10-087	II	PD	83	Increase 10% and progression of non-target lesions	6.78	6.87	TP53.M246K,PIK3CA.H1047R,ATM.N1430K,BRCA1.A1175A,CCND2.F87S,BRCA2.E541V,BRCA2.F1142L,ROS1.I1992T,MYC.S241L,CDH1.H123Y,STK11.D30V,CDK12.S838*,EGFR.S885*,CDK12.K430K,ESR1.Y537N,MAPK1.R50G,HNF1A.G288G	TP53.M246K,PIK3CA.H1047R,ATM.N1430K,BRCA1.A1175A,CCND2.F87S,ROS1.I1992T,BRCA2.E541V,BRCA2.F1142L,STK11.D30V,CDK12.K747*,CDK12.K1264E,ESR1.Y537N,STK11.D23V,MAPK1.R50G,CDK12.S838*,CDK12.K430K,NOTCH1.C155W,MYC.S241L,HNF1A.G288G	8		2+	Amplified	Amplified				1.23	PD
FB10-096	II	SD	202		No amp	No Amp	PIK3CA.H1047L,ESR1.E380Q,ESR1.Y537N,ESR1.D538G,GNAS.R201S,MET.E576K,ESR1.Y537C,ESR1.L536L,ESR1.G415E,ESR1.M357I,ESR1.H356P,ESR1.K531N,ESR1.L379V,DDR2.E581K,BRCA1.S1463S,ESR1.H476H,NTRK1.R583L,ESR1.L469V,ESR1.L379I,ESR1.S463P,ESR1.L536H	PIK3CA.H1047L,ESR1.D538G,MTOR.R604C,ESR1.E380Q,GNAS.R201S,ESR1.Y537C,ESR1.G415V,ESR1.M421L,ESR1.G415E,FGFR2.H293H,ESR1.Y537N,APC.D459H									0.36	PD
FB10-137	Ib	PD*	21		No amp	NA	PIK3CA.E545K,BRCA2.S1764*,BRCA2.E2953*,APC.R786H	NA	6		2+	Amplified	Amplified				NA	WD	Her2		moderate
FB10-189	Ib	PR	90		No amp	No amp	ESR1.Y537S,ESR1.D538G	ESR1.Y537S,ESR1.D538G	2		1+	not amp	not amp				0.8	tox	LumB		moderate
FB10-199	Ib	DLT					NA	NA
FB10-223	II	PD	61	Decrease 10% (off-study per investigator because of noncompliance)	2.37	No amp	PIK3CA.H1047L,ESR1.D538G,ATM.A2798V,PIK3CA.R88Q,HNF1A.G288G	PIK3CA.H1047L,HNF1A.G288G									0.08	Tox
FB10-236	Ib	PR	127	Decrease 58.5%	3.01	No amp	TP53.Y220C,MTOR.R1170H,RB1.R556Q	NA	2		3+		Amplified				0.8	PD
FB10-256	Ib	PD	15	Brain mets	2.53	NA	NA	NA	4		1+	no slide for FISH					NA	PD
FB10-270	Ib	DLT					NA	NA	2		1+	Amplified	Amplified						Basal		moderate
FB10-286	II	SD	180		No somatic alterations detected	No amp	MET.H212Y	MET.H212Y	6	5	2+	Amplified	Amplified	3+	Not required	Amplified	NA	PD	Her2	LumB	no	no
FB10-311	Ib	CR	510	Decrease 58%	6.77	2.71	TERT.L695L	PIK3CA.G12S,TERT.L695L	9		3+		Amplified				0.45	PD	Her2		moderate
FB10-315	Ib	PD*	23		No somatic alterations detected	NA	NA	NA	7		3+		Amplified				NA	WD	LumB		no
FB10-316	II	CR	505+	Decrease 80%	3.72	No somatic alterations detected	ERBB2.P391P,ATM.F763L,TP53.V173L,RAF1.L609L,PDGFRA.A633A,HNF1A.G288G	ATM.F763L,HNF1A.G288G	10		3+	Not required	Amplified				0	PD	Her2		moderate
FB10-327	II	PD	47		No amp	No somatic alteratios detected	ALK.A1595A,GATA3.N393N,BRAF.H725Y	ALK.A1595A,GATA3.N393N									NA	PD
FB10-335	II	PD	54		QC failure	NA	NA	NA	9	1	3+	Not required	Amplified	1+	Not required	not amp	NA	PD	Her2	LumB	moderate	moderate
FB10-353	Ib	PR	174		No amp	NA	APC.H2496R,ESR1.D538G	NA	10		2+	failed					NA	PD	LumB		moderate
FB10-369	Ib	PR	41		No amp	NA	NA	NA	10		3+		Amplified				NA	tox	Her2		moderate
FB10-388	Ib	PR	84		No amp	No amp	TP53.L257Q,NF1.W837*	TP53.L257Q	2		0	Amplified	Amplified				0.01	PD
FB10-390	Ib	DLT					NA	NA	5		1+	failed							LumB		no
FB10-438	II	PR	357	Decrease 31%	4.73	2.36	ARID1A.P158S,ATM.Y1475C,HNF1A.G288G	ARID1A.P158S,ATM.Y1475C,HNF1A.G288G	10	8	3+	Not required	Amplified	3+	Not required	Amplified	0.06	tox	Her2	Her2	large	large
FB10-467	Ib	PD	5	DLT cycle 1-off study before scan	5.03	NA	NA	NA	10		3+		Amplified				NA	PD	Her2		large
FB10-488	Ib	DLT					NA	NA	2		1+	Amplified	Amplified						Basal		moderate
FB10-490	II	PD	55		No amp	No amp	ARID1A.P158S,MET.G456G,PIK3CA.L602L,RAF1.E607E	ARID1A.P158S,MET.G456G,PIK3CA.L602L,RAF1.E607E	10	5	3+	Not required	Amplified	2+	Amplified	Amplified	0.43	PD	Her2	Her2	no	large
FB10-517	II	PR	148		No amp	No amp	APC.A1755A,APC.R1788H,RB1.I753M,ATM.C907Y	APC.R1788H,APC.A1755A,RB1.I753M,ATM.C907Y,HNF1A.A276A	2	8	0	Not required	not amp	3+	Not required	Amplified	1.47	Tox	Normal	LumA	moderate	no
FB10-534	II	PD	35		No amp	No amp	ATM.L1340L,HNF1A.G288G,PIK3CA.E545K,TP53.G245S,CCND1.F108F,PTEN.F154L,GNAS.R201H,EGFR.G203E	ATM.L1340L,HNF1A.G288G,TP53.G245S,PIK3CA.E545K,CCND1.F108F,PTEN.F154L	2	1	1+	Not required	not amp	2+	not amp	not amp	1.36	PD	LumB	LumB	moderate	moderate
FB10-539	II	WC	20		not sent	not sent	NA	NA	5								not sent	PD/WD
FB10-540	Ib	PD*	21		No amp	NA	NF1.A2617V,TP53.P152L	NA									NA	WD
FB10-554	II	PD	48	Not scanned- new brain mets	7.79	No amp	ERBB2.I767M,ERBB2.P1233L,PIK3CA.H1047R,MAPK1.I95V,DDR2.A747V,APC.S2556L	ERBB2.P1233L,APC.S2556L,PIK3CA.H1047R,BRCA2.N2452N	6	8							0.04	WD	Her2	Her2	large	large
FB10-565	II	PR	434	Decrease 42%	2.25	No somatic alterations detected	HNF1A.G288G	HNF1A.G288G	10	10	3+	Not required	Amplified	3+	Not required	Amplified	NA	PD	Her2	Basal	large	large
FB10-579	Ib	PR	29		No amp	NA	BRCA2.F1241C	NA	4		2+	Amplified	Amplified				NA	WD	LumB		no
FB10-605	II	PR	525	Decrease 21%	4.04	No somatic alterations detected	ERBB2.V777L,PIK3CA.H1047R,TP53.H179Y	NA	8	6	3+	Not required	Amplified	3+	Not required	Amplified	0	PD	Her2	Her2	moderate	large
FB10-619	II	PR	435		No somatic alterations detected	No somatic alts detected	BRCA2.F2293L,HNF1A.G288G	HNF1A.G288G	7		3+	Not required	Amplified				NA	PD	Her2		no
FB10-635	Ib	PD	40		No amp	NA	TP53.Y163C	NA	2		1+	not amp	not amp				NA	PD	LumB		moderate
FB10-718	II	PD	57	Increase 22%	2.4	2.37	TP53.L111Q	TP53.L111Q	6	4	2+	Amplified	Amplified	2+	Amplified	Amplified	0.65	tox	Basal	Basal	moderate	moderate
FB10-728	Ib	PD	43		No amp	NA	PIK3CA.H1047L,TP53.R196*	NA	2		2+	not amp	not amp				NA	PD	LumA		no
FB10-750	Ib	PR	282	Decrease 11.7%	No amp	No amp	ERBB2.S310Y	APC.S1340C,TP53.R249W	3		2+	Amplified	Amplified				0	PD	Her2		moderate
FB10-759	II	PD	22	Withdrew due to AEs- no scan	6.92	No amp	TP53.R280T,CDK12.E1024K	TP53.R280T	10		3+	Not required	Amplified				0.02	WD	Her2		moderate
FB10-778	Ib	PD	41		No somatic alterations detected	NA	NA	NA	10		3+	Not required	Amplified				NA	PD
FB10-791	Ib	PR	241	Decrease 33%	3.13	No somatic alterations detected	PIK3CA.P394R,ARID1A.P1326Q,ARID1A.P1325P	NA	10		2+	Amplified	Amplified				0	tox	Her2		moderate
FB10-870	Ib	DLT					NA	NA	10		0	Amplified	Amplified
FB10-913	Ib	PD	83		No amp	NA	PIK3CA.D939G	NA	10		2+	failed					NA	PD
FB10-916	II	CR	587	Decrease 31%	2.79	NA	PIK3CA.H1047R,TP53.M133K,APC.S2161G	NA	4		3+	Not required	Amplified				NA	PD	Normal		large
FB10-963	Ib	CR	1453+	Complete response	5.27	No amp	ERBB2.L443L	ARID1A.T2060T	10	10	3+	Not required	Amplified	3+	Not required	Amplified	0	On tx	Basal	Basal	moderate	moderate
FB10-988	Ib	CR	343	Complete response	2.19	No somatic alterations detected	PIK3CA.H1047R,TP53.S127F	NA	10		3+		Amplified				0	PD	Her2		large

## Sheet: Amplification
Patient ID	Phase	Best Response	Duration of days on Study	First Scan	HER2 IHC TP0	HER2 FISH TP0	HER2 IHC/FISH TP0	TP0 Archived Tissue ERBB2 Copy Number	HER2 IHC TP1	HER2 FISH TP1	HER2 IHC/FISH TP1	TP1 Baseline tisssue ERBB2 Copy Number	ctDNA Baseline C1D1 ERBB2 Copy Number	ctDNA C2D1 ERBB2 Copy Number	MR score
FB10-033	II	PD	52	Increase 2.5% and new lesion	2+	Amplified	Amplified	2					3.4	2.45	0.44
FB10-042	Ib	PD	42	Progressive disease, new lesion	0	failed		10					2.75	NA	NA
FB10-059	II	PD	108		2+	Amplified	Amplified	6					No amp	No amp	NA
FB10-060	Ib	PR	147	Decrease 44%					3+	Not required	Amplified	10	3.03	No amp#	0
FB10-071	II	SD	260	Stable disease increase 5.5%	1+	Not required	not amp	10	3+	Not required	Amplified	9	2.45	NA	NA
FB10-087	II	PD	83	Increase 10% and progression of non-target lesions	2+	Amplified	Amplified	8					6.78	6.87	1.23
FB10-096	II	SD	202										No amp	No amp	0.36
FB10-137	Ib	PD*	21		2+	Amplified	Amplified	6					No amp	NA	NA
FB10-189	Ib	PR	90		1+	not amp	not amp	2					No amp	No amp	0.8
FB10-199	Ib	DLT
FB10-223	II	PD	61	Decrease 10% (off-study per investigator)									2.37	No amp#	0.08
FB10-236	Ib	PR	127	Decrease 58.5%	3+		Amplified	2					3.01	No amp#	0.8
FB10-256	Ib	PD	15	Brain mets	1+	no slide for FISH		4					2.53	NA	NA
FB10-270	Ib	DLT			1+	Amplified	Amplified	2
FB10-286	II	SD	180		2+	Amplified	Amplified	6	3+	Not required	Amplified	5	No somatic alterations detected	No amp	NA
FB10-311	Ib	CR	510	Decrease 58%	3+		Amplified	9					6.77	2.71	0.45
FB10-315	Ib	PD*	23		3+		Amplified	7					No somatic alterations detected	NA	NA
FB10-316	II	CR	505+	Decrease 80%	3+	Not required	Amplified	10					3.72	No somatic alterations detected	0
FB10-327	II	PD	47										No amp	No somatic alterations detected	NA
FB10-335	II	PD	54		3+	Not required	Amplified	9	1+	Not required	not amp	1	QC failure	NA	NA
FB10-353	Ib	PR	174		2+	failed		10					No amp	NA	NA
FB10-369	Ib	PR	41		3+		Amplified	10					No amp	NA	NA
FB10-388	Ib	PR	84		0	Amplified	Amplified	2					No amp	No amp	0.01
FB10-390	Ib	DLT			1+	failed		5
FB10-438	II	PR	357	Decrease 31%	3+	Not required	Amplified	10	3+	Not required	Amplified	8	4.73	2.36	0.06
FB10-467	Ib	PD	5	DLT cycle 1-off study before scan	3+		Amplified	10					5.03	NA	NA
FB10-488	Ib	DLT			1+	Amplified	Amplified	2
FB10-490	II	PD	55		3+	Not required	Amplified	10	2+	Amplified	Amplified	5	No amp	No amp	0.43
FB10-517	II	PR	148		0	Not required	not amp	2	3+	Not required	Amplified	8	No amp	No amp	1.47
FB10-534	II	PD	35		1+	Not required	not amp	2	2+	not amp	not amp	1	No amp	No amp	1.36
FB10-539	II	WC	20					5					not sent	not sent	not sent
FB10-540	Ib	PD*	21										No amp	NA	NA
FB10-554	II	PD	48	Not scanned- new brain mets				6				8	7.79	No amp#	0.04
FB10-565	II	PR	434	Decrease 42%	3+	Not required	Amplified	10	3+	Not required	Amplified	10	2.25	No somatic alterations detected	NA
FB10-579	Ib	PR	29		2+	Amplified	Amplified	4					No amp	NA	NA
FB10-605	II	PR	525	Decrease 21%	3+	Not required	Amplified	8	3+	Not required	Amplified	6	4.04	No somatic alterations detected	0
FB10-619	II	PR	435		3+	Not required	Amplified	7					No somatic alts detected	No somatic alterations detected	NA
FB10-635	Ib	PD	40		1+	not amp	not amp	2					No amp	NA	NA
FB10-718	II	PD	57	Increase 22%	2+	Amplified	Amplified	6	2+	Amplified	Amplified	4	2.4	2.37	0.65
FB10-728	Ib	PD	43		2+	not amp	not amp	2					No amp	NA	NA
FB10-750	Ib	PR	282	Decrease 11.7%	2+	Amplified	Amplified	3					No amp	No amp	0
FB10-759	II	PD	22	Withdrew due to AEs- no scan	3+	Not required	Amplified	10					NE$	NE$	NA
FB10-778	Ib	PD	41		3+	Not required	Amplified	10					No somatic alterations detected	NA	NA
FB10-791	Ib	PR	241	Decrease 33%	2+	Amplified	Amplified	10					3.13	No somatic alterations detected	0
FB10-870	Ib	DLT			0	Amplified	Amplified	10
FB10-913	Ib	PD	83		2+	failed		10					No amp	NA	NA
FB10-916	II	CR	587	Decrease 31%	3+	Not required	Amplified	4					2.79	NA	NA
FB10-963	Ib	CR	1453+	Complete response	3+	Not required	Amplified	10	3+	Not required	Amplified	10	5.27	No amp#	0
FB10-988	Ib	CR	343	Complete response	3+		Amplified	10					2.19	No somatic alterations detected	0
* Indicates phase Ib patients who did not remain on study for their first scan and did not have clinical progression, while non-evaluable, were considered to be PD.
# Indicates that these samples had an extremely low variant allele fraction (< 1.06%) suggesting low tumor shed.
$ Response assay is drawn between 4-10 weeks after therapy initiation, but the patient progressed before the 4 week window and so is not eligible for a Response assessment

## Sheet: Mutation
Patient ID	Phase	Best Response	Duration of days on Study	TP0 Archived Tissue mutation (VAF >=10%)	TP1 Baseline tisssue mutation (VAF >=10%)	ctDNA (C1D1) Baseline mutation	ctDNA C2D1 mutation	Shared variants between TP0 and ctDNA baseline	Shared variants between TP1 and ctDNA baseline
FB10-033	II	PD	52	PIK3CA_H1047R		PIK3CA.H1047R,ESR1.Y537N,ESR1.L536L,ESR1.Y537S,ESR1.D538G,ESR1.Y537C,PIK3CA.E365K,CDK12.L1197V,HNF1A.G288G,HNF1A.G288G	PIK3CA.H1047R,ESR1.D538G,ESR1.Y537C,ESR1.L536L,ESR1.Y537N,ESR1.Y537S,CDK12.L1197V,MAP2K1.R47Q,HNF1A.G288G,HNF1A.G288G	PIK3CA_H1047R	PIK3CA_H1047R
FB10-042	Ib	PD	42			TP53.S127T	NA
FB10-059	II	PD	108			ALK.T1012M,APC.V1125A,EGFR.A647T,BRCA2.N255K,MAPK1.Y36Y	ALK.T1012M,APC.V1125A,EGFR.A647T,BRCA2.N255K,MAPK1.Y36Y
FB10-060	Ib	PR	147		SOS1_W432L, PIK3CA_H1047R	PIK3CA.H1047R,TP53.H179R	NA
FB10-071	II	SD	260			ALK.Y1604Y,TP53.V173L,CDK12.N600T,TP53.R273H	NA
FB10-087	II	PD	83	PIK3CA_H1047R		TP53.M246K,PIK3CA.H1047R,ATM.N1430K,BRCA1.A1175A,CCND2.F87S,BRCA2.E541V,BRCA2.F1142L,ROS1.I1992T,MYC.S241L,CDH1.H123Y,STK11.D30V,CDK12.S838*,EGFR.S885*,CDK12.K430K,ESR1.Y537N,MAPK1.R50G,HNF1A.G288G	TP53.M246K,PIK3CA.H1047R,ATM.N1430K,BRCA1.A1175A,CCND2.F87S,ROS1.I1992T,BRCA2.E541V,BRCA2.F1142L,STK11.D30V,CDK12.K747*,CDK12.K1264E,ESR1.Y537N,STK11.D23V,MAPK1.R50G,CDK12.S838*,CDK12.K430K,NOTCH1.C155W,MYC.S241L,HNF1A.G288G	PIK3CA_H1047R	PIK3CA_H1047R
FB10-096	II	SD	202			PIK3CA.H1047L,ESR1.E380Q,ESR1.Y537N,ESR1.D538G,GNAS.R201S,MET.E576K,ESR1.Y537C,ESR1.L536L,ESR1.G415E,ESR1.M357I,ESR1.H356P,ESR1.K531N,ESR1.L379V,DDR2.E581K,BRCA1.S1463S,ESR1.H476H,NTRK1.R583L,ESR1.L469V,ESR1.L379I,ESR1.S463P,ESR1.L536H	PIK3CA.H1047L,ESR1.D538G,MTOR.R604C,ESR1.E380Q,GNAS.R201S,ESR1.Y537C,ESR1.G415V,ESR1.M421L,ESR1.G415E,FGFR2.H293H,ESR1.Y537N,APC.D459H
FB10-137	Ib	PD*	21	PIK3CA_E545K		PIK3CA.E545K,BRCA2.S1764*,BRCA2.E2953*,APC.R786H	NA	PIK3CA_E545K
FB10-189	Ib	PR	90	PRKCB_Y195H		ESR1.Y537S,ESR1.D538G	ESR1.Y537S,ESR1.D538G
FB10-199	Ib	DLT				NA	NA
FB10-223	II	PD	61			PIK3CA.H1047L,ESR1.D538G,ATM.A2798V,PIK3CA.R88Q,HNF1A.G288G	PIK3CA.H1047L,HNF1A.G288G
FB10-236	Ib	PR	127			TP53.Y220C,MTOR.R1170H,RB1.R556Q	NA
FB10-256	Ib	PD	15			NA	NA
FB10-270	Ib	DLT				NA	NA
FB10-286	II	SD	180	DNM1_V174M, PIK3CA_E545K	DNM1_V174M, PIK3CA_E545K	MET.H212Y	MET.H212Y
FB10-311	Ib	CR	510			TERT.L695L	PIK3CA.G12S,TERT.L695L
FB10-315	Ib	PD*	23	STAT4_Y173C		NA	NA
FB10-316	II	CR	505+			ERBB2.P391P,ATM.F763L,TP53.V173L,RAF1.L609L,PDGFRA.A633A,HNF1A.G288G	ATM.F763L,HNF1A.G288G
FB10-327	II	PD	47			ALK.A1595A,GATA3.N393N,BRAF.H725Y	ALK.A1595A,GATA3.N393N
FB10-335	II	PD	54	PIK3R1_Sub-Inframe,PIK3R1_Del-Inframe	ESR1_Y537S, PIK3R1_Sub-Inframe,PIK3R1_Del-Inframe	NA	NA
FB10-353	Ib	PR	174			APC.H2496R,ESR1.D538G	NA
FB10-369	Ib	PR	41			NA	NA
FB10-388	Ib	PR	84			TP53.L257Q,NF1.W837*	TP53.L257Q
FB10-390	Ib	DLT				NA	NA
FB10-438	II	PR	357	PIK3CA_Del-Inframe	PIK3CA_Del-Inframe	ARID1A.P158S,ATM.Y1475C,HNF1A.G288G	ARID1A.P158S,ATM.Y1475C,HNF1A.G288G
FB10-467	Ib	PD	5	EGFR_Intron (splice site)		NA	NA
FB10-488	Ib	DLT				NA	NA
FB10-490	II	PD	55	MAP3K1_Ins-FS	MAP3K1_Ins-FS, ERBB4_E1010K, ERBB4_R1040T, IL6ST_S834*, ADAM17_S770L	ARID1A.P158S,MET.G456G,PIK3CA.L602L,RAF1.E607E	ARID1A.P158S,MET.G456G,PIK3CA.L602L,RAF1.E607E
FB10-517	II	PR	148		PIK3CA_E545A	APC.A1755A,APC.R1788H,RB1.I753M,ATM.C907Y	APC.R1788H,APC.A1755A,RB1.I753M,ATM.C907Y,HNF1A.A276A
FB10-534	II	PD	35	PIK3CA_E545K	PIK3CA_E545K	ATM.L1340L,HNF1A.G288G,PIK3CA.E545K,TP53.G245S,CCND1.F108F,PTEN.F154L,GNAS.R201H,EGFR.G203E	ATM.L1340L,HNF1A.G288G,TP53.G245S,PIK3CA.E545K,CCND1.F108F,PTEN.F154L	PIK3CA_E545K	PIK3CA_E545K
FB10-539	II	WC	20			NA	NA
FB10-540	Ib	PD*	21			NF1.A2617V,TP53.P152L	NA
FB10-554	II	PD	48	PIK3CA_H1047R,RPS6KA5_E260K	PIK3CA_H1047R,RPS6KA5_E260K	ERBB2.I767M,ERBB2.P1233L,PIK3CA.H1047R,MAPK1.I95V,DDR2.A747V,APC.S2556L	ERBB2.P1233L,APC.S2556L,PIK3CA.H1047R,BRCA2.N2452N	PIK3CA_H1047R	PIK3CA_H1047R
FB10-565	II	PR	434			HNF1A.G288G	HNF1A.G288G
FB10-579	Ib	PR	29	FOXO3_P174L		BRCA2.F1241C	NA
FB10-605	II	PR	525	PIK3CA_H1047R,STAT6_S498F	PIK3CA_H1047R	ERBB2.V777L,PIK3CA.H1047R,TP53.H179Y	NA	PIK3CA_H1047R,ERBB2_V777L
FB10-619	II	PR	435			BRCA2.F2293L,HNF1A.G288G	HNF1A.G288G
FB10-635	Ib	PD	40			TP53.Y163C	NA
FB10-718	II	PD	57			TP53.L111Q	TP53.L111Q
FB10-728	Ib	PD	43	PIK3CA_H1047L		PIK3CA.H1047L,TP53.R196*	NA	PIK3CA_H1047L
FB10-750	Ib	PR	282	MKNK2_Intron (splice site), EIF2B5_Ins-FS		ERBB2.S310Y	APC.S1340C,TP53.R249W
FB10-759	II	PD	22			TP53.R280T,CDK12.E1024K	TP53.R280T
FB10-778	Ib	PD	41	STAT6_V497M		NA	NA
FB10-791	Ib	PR	241			PIK3CA.P394R,ARID1A.P1326Q,ARID1A.P1325P	NA
FB10-870	Ib	DLT				NA	NA
FB10-913	Ib	PD	83			PIK3CA.D939G	NA
FB10-916	II	CR	587	FOXO1_W189*		PIK3CA.H1047R,TP53.M133K,APC.S2161G	NA
FB10-963	Ib	CR	1453+			ERBB2.L443L	ARID1A.T2060T
FB10-988	Ib	CR	343	PIK3CA_H1047R,GRB7_E141D,GRB7_K304N		PIK3CA.H1047R,TP53.S127F	NA	PIK3CA_H1047R

## Sheet: gene expression
Patient ID	Phase	Best Response	Duration of days on Study	First Scan	Subtype TP0	Subtype TP1	8-gene benefit TP0	8-gene benefit TP1
FB10-033	II	PD	52	Increase 2.5% and new lesion	Her2		moderate
FB10-042	Ib	PD	42	Progressive disease, new lesion	Her2		moderate
FB10-059	II	PD	108	NA	LumB		no
FB10-060	Ib	PR	147	Decrease 44%		Her2		large
FB10-071	II	SD	260	Stable disease increase 5.5%		Her2		large
FB10-087	II	PD	83	Increase 10% and progression of non-target lesions
FB10-096	II	SD	202	NA
FB10-137	Ib	PD*	21	NA	Her2		moderate
FB10-189	Ib	PR	90	NA	LumB		moderate
FB10-199	Ib	DLT		NA
FB10-223	II	PD	61	Decrease 10%_x000D__x000D_ (off-study per investigator)
FB10-236	Ib	PR	127	Decrease 58.5%
FB10-256	Ib	PD	15	Brain mets
FB10-270	Ib	DLT		NA	Basal		moderate
FB10-286	II	SD	180	NA	Her2	LumB	no	no
FB10-311	Ib	CR	510	Decrease 58%	Her2		moderate
FB10-315	Ib	PD*	23	NA	LumB		no
FB10-316	II	CR	505+	Decrease 80%	Her2		moderate
FB10-327	II	PD	47	NA
FB10-335	II	PD	54	NA	Her2	LumB	moderate	moderate
FB10-353	Ib	PR	174	NA	LumB		moderate
FB10-369	Ib	PR	41	NA	Her2		moderate
FB10-388	Ib	PR	84	NA
FB10-390	Ib	DLT		NA	LumB		no
FB10-438	II	PR	357	Decrease 31%	Her2	Her2	large	large
FB10-467	Ib	PD	5	DLT cycle 1-off study before scan	Her2		large
FB10-488	Ib	DLT		NA	Basal		moderate
FB10-490	II	PD	55	NA	Her2	Her2	no	large
FB10-517	II	PR	148	NA	Normal	LumA	moderate	no
FB10-534	II	PD	35	NA	LumB	LumB	moderate	moderate
FB10-539	II	WC	20	NA
FB10-540	Ib	PD*	21	NA
FB10-554	II	PD	48	Not scanned- new brain mets	Her2	Her2	large	large
FB10-565	II	PR	434	Decrease 42%	Her2	Basal	large	large
FB10-579	Ib	PR	29	NA	LumB		no
FB10-605	II	PR	525	Decrease 21%	Her2	Her2	moderate	large
FB10-619	II	PR	435	NA	Her2		no
FB10-635	Ib	PD	40	NA	LumB		moderate
FB10-718	II	PD	57	Increase 22%	Basal	Basal	moderate	moderate
FB10-728	Ib	PD	43	NA	LumA		no
FB10-750	Ib	PR	282	Decrease 11.7%	Her2		moderate
FB10-759	II	PD	22	Withdrew due to AEs- no scan	Her2		moderate
FB10-778	Ib	PD	41	NA
FB10-791	Ib	PR	241	Decrease 33%	Her2		moderate
FB10-870	Ib	DLT		NA
FB10-913	Ib	PD	83	NA
FB10-916	II	CR	587	Decrease 31%	Normal		large
FB10-963	Ib	CR	1453+	Complete response	Basal	Basal	moderate	moderate
FB10-988	Ib	CR	343	Complete response	Her2		large
